# Supplementary material for: Impact of enterprise digital transformation on capacity utilization: Evidence from China
Source: PLoS One. 2023 Mar 17;18(3):e0283249. doi: 10.1371/journal.pone.0283249 (PMC10022773; doi:10.1371/journal.pone.0283249)
Supplement: S1 Data — (ZIP) [file pone.0283249.s001.zip]

Archive with 5 entries (5 files):
- ▓┘╫≈╩2╛▌01.04.dta
- ╣1⁄2╦╛╓╬└φ╦«╞╜.dta
- ║╧▓ó╩2╛▌.do
- ├n┴ε.do
- ╞≤╥╡╩2╫╓╗»│╠╢╚.dta
