# Supplementary material for: Impact of enterprise digital transformation on capacity utilization: Evidence from China
Source: PLoS One. 2023 Mar 17;18(3):e0283249. doi: 10.1371/journal.pone.0283249 (PMC10022773; doi:10.1371/journal.pone.0283249)
Supplement: S1 Data — (ZIP) [file pone.0283249.s001.zip › ║╧▓ó╩2╛▌.do]

clear
import excel "C:\Users\94199\Desktop\企业数字化程度.xlsx", sheet("Sheet1") firstrow allstring
save "C:\Users\94199\Desktop\企业数字化程度.dta", replace

clear
import excel "C:\Users\94199\Desktop\上市公司_产能.xlsx", sheet("Sheet1") firstrow allstring
save "C:\Users\94199\Desktop\上市公司_产能.dta", replace

clear
import excel "C:\Users\94199\Desktop\合并好的数据1.xlsx", sheet("Sheet1") firstrow allstring
save "C:\Users\94199\Desktop\合并好的数据1.dta", replace
