# Supplementary material for: Impact of enterprise digital transformation on capacity utilization: Evidence from China
Source: PLoS One. 2023 Mar 17;18(3):e0283249. doi: 10.1371/journal.pone.0283249 (PMC10022773; doi:10.1371/journal.pone.0283249)
Supplement: S1 Data — (ZIP) [file pone.0283249.s001.zip › ├n┴ε.do]

gen size2=ln(员工人数)
gen age=ln(list_age+1)
***交互固定效应
gen proyear=province1*year
gen indyear=ind*year
gen proind=province1*ind
***基准回归结果
xtset code year 
xtreg  CU digital 
est store m0

reghdfe CU digital size2 roa lev age soe, a(year code) 
est store m2
outreg2 

reghdfe CU digital dig2  size2 roa lev age soe, a(year code)
est store m7

****稳健性检验

*工具变量法
xi:ivreg2 CU size2 roa lev age soe  i.year (digital_w1=iv1_w1) i.ind

*heckman两步法

*替换x和y
reghdfe CU 信息传输计算机服务和软件业人 size2 roa lev age soe, a(year code)
est store m5

reghdfe CU 互联网宽带接入用户数万户 size2 roa lev age soe, a(year code)
est store m6

reghdfe OC digital size2 roa lev age soe, a(year code) 
est store m3
*添加遗漏变量
reghdfe CU digital size2 roa lev age soe, a(year code proind indyear proyear) 
est store m4
*****中间机制检验
**交易成本(销售费用、管理费用、财务费用)

*吴海民，2015，中国工业经济
*石大千，2020，财贸经济

**投资效率/tfp
reghdfe tfp digital size2 roa lev age soe, a(year code)
reghdfe CU tfp digital size2 roa lev age soe, a(year code)  // 多重共线
**资本配置效率：钱雪松，2018，中国工业经济，十大产业政策
**技术创新
reghdfe 发明专利申请数量对数 digital size2 roa lev age soe, a(year code)
reghdfe CU 发明专利申请数量对数 digital size2 roa lev age soe, a(year code) //digital系数不显著
***专业化生产
reghdfe VSI digital  size2 roa lev age soe, a(year code)
reghdfe CU VSI digital  size2 roa lev age soe, a(year code)
reghdfe CU VSI 发明专利申请数量对数 digital  size2 roa lev age soe, a(year code)

****分组回归
***基于企业所有制的异质性分析
 reghdfe CU digital size2 roa lev age soe, a(year code)  , if regulation==1
 reghdfe CU digital size2 roa lev age soe, a(year code)  , if regulation==0  //不显著
***基于企业规模的异质性分析
规模效应  成本节约
egen size_mean=mean(size)
gen size_dum=0
replace size_dum=1  if  size>size_mean
reghdfe CU digital size2 roa lev age soe, a(year code) , if size_dum == 0
reghdfe CU digital size2 roa lev age soe, a(year code) , if size_dum == 1//只有小资本规模企业显著
egen size_median = median (size)
drop if size == .
gen size_dum1 = 0
replace size_dum1 = 1 if size > size_median
reghdfe CU digital size2 roa lev age soe, a(year code) , if size_dum1 == 1
reghdfe CU digital size2 roa lev age soe, a(year code) , if size_dum1 == 0
***基于企业治理水平的异质性分析
egen 公司治理水平_mean=mean(公司治理水平)
gen 公司治理水平_dum=0
replace 公司治理水平_dum=1  if  公司治理水平>公司治理水平_mean
reghdfe CU digital size2 roa lev age soe, a(year code) , if 公司治理水平_dum == 0
reghdfe CU digital size2 roa lev age soe, a(year code) , if 公司治理水平_dum == 1//治理水平越差越显著  有问题

***基于要素密集型的异质性分析 //
gen capdig= capital* digital

reghdfe CU digital capdig size2 roa lev age soe, a(year code)
***？？？
gen ppedig=ppe*digital
reghdfe CU digital ppedig size2 roa lev age soe, a(year code)   //ppe固定资产密集度 
  en IAdig= IA*digital
reghdfe CU digital IAdig size2 roa lev age soe, a(year code)   //特显著p=00000  IA  无形资产占比

***基于行业的异质性分析
 reghdfe CU digital size2 roa lev age soe, a(year code)  , if manufacture==1 //p=0.046 
 
 reghdfe CU digital size2 roa lev age soe, a(year code)  , if service==1   ///p=0.68

********曹春方，市场分割，金融研究，市场竞争力
*****空间效应
*****门槛效应
